# Supplementary material for: A Lytic Mosigvirus Phage (GADS24) from a Poultry-Farm Environment: Genome-Resolved Characterization and In Vitro Biocontrol-Relevant Phenotyping Against Escherichia coli
Source: Int J Mol Sci. 2026 Jan 27;27(3):1276. doi: 10.3390/ijms27031276 (PMC12898486; doi:10.3390/ijms27031276)
Supplement: Supplementary file 1 [file ijms-27-01276-s001.zip]

Archive with 1 entries (1 files):
- ijms-4087850-supplementary.pdf
